# Supplementary material for: Social Network Analysis Predicts Health Behaviours and Self-Reported Health in African Villages
Source: PLoS One. 2014 Jul 29;9(7):e103500. doi: 10.1371/journal.pone.0103500 (PMC4114748; doi:10.1371/journal.pone.0103500)
Supplement: Regressions S1 — Stata regression code. (TXT) [file pone.0103500.s002.txt]

*Goylette Chami
*Prepared for PLoS One manuscript "Social network analysis predicts health behaviors and self-reported health in African villages"
*June 2nd, 2014


*VARIABLE EXPLANATION

*Identifiers
	*village_id
	*household_id

*Village dummy variables
	*village_id_d1 village_id_d2 village_id_d3 village_id_d4 village_id_d5 village_id_d6 village_id_d7

*Dependent Variables
	*total_people_sick: count of total people sick in household in the month preceding the study.
	*poor_preventat_healh: count of the following six behaviors (of the household head) done at least once per week: drinking alcohol, smoking, burning cooking fuel indoors, entering freshwater bodies, open defecation, and sleeping outside. 
	*medical_care: total amount spent on drugs and hospital stays over the year preceding the study.
	*health_decision_susceptibility: to the household head, we asked “Is your decision to seek treatment or to engage in preventative health care behaviors affected by what other villagers are doing?”


*Network parameters, must run this code before running regressions.
local friends betweenness_fr in_deg_fr 


*REGRESSIONS WITH ONLY IN-DEGREE, BETWEENNESS, AND VILLAGES TO PREDICT HEALTH VARIABLES

*(1a) Prediction of total people sick in the household, negative binomial
capture noisily glm total_people_sick `friends' village_id_d1 village_id_d2 village_id_d3 village_id_d4 village_id_d5 village_id_d6 village_id_d7, family(nbinomial) irls nolog

*(1b) Prediction of total people sick in household,negative binomial, showing incidence rate ratio
capture noisily glm total_people_sick `friends' village_id_d1 village_id_d2 village_id_d3 village_id_d4 village_id_d5 village_id_d6 village_id_d7, family(nbinomial) irls nolog eform

*(2) Prediction of poor preventative health, poisson
capture noisily glm poor_preventative_health `friends' village_id_d1 village_id_d2 village_id_d3 village_id_d4 village_id_d5 village_id_d6 village_id_d7, family(poisson) irls nolog

*(3) Prediction of medical care, gaussian
capture noisily glm medical_care `friends' village_id_d1 village_id_d2 village_id_d3 village_id_d4 village_id_d5 village_id_d6 village_id_d7, family(gaussian) irls nolog

*(4) Prediction of health decisions influenced by other village members, probit
capture noisily glm health_decision_susceptibility `friends' village_id_d1 village_id_d2 village_id_d3 village_id_d4 village_id_d5 village_id_d6 village_id_d7, family(binomial) link(probit) irls nolog


*REGRESSIONS PREDICTING MEDICAL CARE WITH TOTAL PEOPLE SICK COVARIATE

*(5a) Prediction of medical care whilst controlling for total people sick in the household, Gaussian model
capture noisily glm medical_care `friends' total_people_sick village_id_d1 village_id_d2 village_id_d3 village_id_d4 village_id_d5 village_id_d6 village_id_d7, family(gaussian) irls nolog

*(5b) Prediction of medical care, Tobit model
capture noisily tobit medical_care `friends' village_id_d1 village_id_d2 village_id_d3 village_id_d4 village_id_d5 village_id_d6 village_id_d7, ll(0)

*(5c) Prediction of medical care whilst controlling for total people sick in the household, Tobit model
capture noisily tobit medical_care `friends' total_people_sick village_id_d1 village_id_d2 village_id_d3 village_id_d4 village_id_d5 village_id_d6 village_id_d7, ll(0)


*EXTENDED MODEL REGRESSIONS, ADDITIONAL COVARIATES OF SOCIAL STATUS, AGRICULTURE, HOME QUALITY, and YEARS IN VILLAGE

*(6) Prediction of total people sick in household, negative binomial
capture noisily glm total_people_sick `friends' years_in_village agriculture social_status home_quality_score village_id_d1 village_id_d2 village_id_d3 village_id_d4 village_id_d5 village_id_d6 village_id_d7, family(nbinomial) irls nolog

*(7) Prediction of poor preventative health, poisson
capture noisily glm poor_preventative_health `friends' years_in_village agriculture social_status home_quality_score village_id_d1 village_id_d2 village_id_d3 village_id_d4 village_id_d5 village_id_d6 village_id_d7, family(poisson) irls nolog

*(8) Prediction of medical care, gaussian
capture noisily glm medical_care `friends' years_in_village agriculture social_status home_quality_score village_id_d1 village_id_d2 village_id_d3 village_id_d4 village_id_d5 village_id_d6 village_id_d7, family(gaussian) irls nolog

*(9) Prediction of health decisions influenced by other village members, probit
capture noisily glm health_decision_susceptibility `friends' years_in_village agriculture social_status home_quality_score village_id_d1 village_id_d2 village_id_d3 village_id_d4 village_id_d5 village_id_d6 village_id_d7, family(binomial) link(probit) irls nolog
